# Supplementary material for: Assessing the exploitation status of Johnius belangerii in Zhanjiang Bay
Source: PLoS One. 2024 Nov 21;19(11):e0314230. doi: 10.1371/journal.pone.0314230 (PMC11581293; doi:10.1371/journal.pone.0314230)
Supplement: S1 File — (XLSX) [file pone.0314230.s001.xlsx]

## Sheet: 总
Time	Number	Station	Species	Length	Weight	Net weight	Sex (Male:X、Female:C)	Gonadal maturity	Feeding intensity
202008	421	S6	Johnius belangerii	27	0.33
202004	445		Johnius belangerii	34	0.95
202010	233	S6	Johnius belangerii	42	1
202012	590	S6	Johnius belangerii	48	1.17			1	0
202012	588	S5	Johnius belangerii	48	1.73
202012	590	S6	Johnius belangerii	49	1.79			1	0
202011		S5	Johnius belangerii	49	1.93				0
202010	233	S6	Johnius belangerii	49	2
202008	437	S4	Johnius belangerii	49	2.22				2
202011		S6	Johnius belangerii	51	2.21			1	1
202004	445		Johnius belangerii	52	3.16
202011		S11	Johnius belangerii	54	2.57
202011		S11	Johnius belangerii	55	2.79
202004	445		Johnius belangerii	55	3.33
202012	590	S6	Johnius belangerii	55	4.14			1	0
202012	590	S6	Johnius belangerii	58	3.34			1	1
202004	445		Johnius belangerii	59	3.95	3.42	C	2	4
202011		S6	Johnius belangerii	59	4.17			1	0
202012	576	S11	Johnius belangerii	62	4.67			1
202012	589	S12	Johnius belangerii	62	5.45			1	2
202008	420	S4	Johnius belangerii	64	4.51		X	2	0
202012	590	S6	Johnius belangerii	64	4.77			1	1
202012	590	S6	Johnius belangerii	65	5.38		C	2
202008	420	S4	Johnius belangerii	65	5.5			1	1
202008	421	S6	Johnius belangerii	66	4.66
202004	474		Johnius belangerii	67	4.66	4.6
202008	421	S6	Johnius belangerii	67	4.91
202004	445		Johnius belangerii	67	6.67	5.53	X	2	1
202008	421	S6	Johnius belangerii	68	4.18				0
202008	421	S6	Johnius belangerii	68	4.94
202004	445		Johnius belangerii	68	5.73	5.24	C	2	0
202012	522	S9	Johnius belangerii	68	5.84			1	0
202004	445		Johnius belangerii	68	5.9	5.26	X	2	2
202008	420	S4	Johnius belangerii	68	6.53			1	1
202004	445		Johnius belangerii	68	7.93
202008	470	S11	Johnius belangerii	69	7.55		X	2	3
202012	522	S9	Johnius belangerii	70	6		X	2	0
202008	420	S4	Johnius belangerii	70	6.44		X	2	1
202004	445		Johnius belangerii	70	6.93
202004	445		Johnius belangerii	70	6.96
202004		S11	Johnius belangerii	70	8.2	7.8	X	2	0
202008	421	S6	Johnius belangerii	71	4.75				0
202008	437	S4	Johnius belangerii	71	6.07			1	1
202004	445		Johnius belangerii	71	6.41	5.93	X	2	0
202012	590	S6	Johnius belangerii	72	6.87		C	2	0
202004	474		Johnius belangerii	73	6.04	11.47
202004	445		Johnius belangerii	73	7.26
202004	445		Johnius belangerii	73	7.85
202001	201	S6	Johnius belangerii	73	7.9	7.28		0	0
202008	421	S6	Johnius belangerii	74	5.5				0
202004		S11	Johnius belangerii	74	8.35	7.59	X	2	0
202004		S11	Johnius belangerii	74	8.47	7.92	X	2	0
202008	437	S4	Johnius belangerii	74	8.81			1	1
202004	445		Johnius belangerii	74	12.36	11.64	X	2	1
202004	474		Johnius belangerii	75	6.71	6.56
202004	407	S5	Johnius belangerii	75	8.2		X	2	1
202008	420	S4	Johnius belangerii	75	8.34			1	2
202004	445		Johnius belangerii	75	8.48
202004	445		Johnius belangerii	75	8.6	8.12	X	2	3
202008	420	S4	Johnius belangerii	75	8.84		C	2	1
202004	445		Johnius belangerii	75	9.39
202008	421	S6	Johnius belangerii	76	4.31
202004		S11	Johnius belangerii	76	7.75	7.26	X	2	0
202008	470	S11	Johnius belangerii	76	8.12		X	2	2
202004	474		Johnius belangerii	76	8.13	7.99
202008	437	S4	Johnius belangerii	76	8.36		X	2	0
202004	406		Johnius belangerii	77	7.46	7.13		1	1
202004		S11	Johnius belangerii	77	8.09	7.72	C	2	1
202012	589	S12	Johnius belangerii	77	8.23		C	2	0
202008	420	S4	Johnius belangerii	77	9.09		C	2	0
202004		S11	Johnius belangerii	77	9.2	8.58	X	2	0
202004	445		Johnius belangerii	77	9.47	8.88	C	2	0
202008	437	S4	Johnius belangerii	77	9.62		X	2	1
202011		S6	Johnius belangerii	77	10.49		X	2	1
202004	474		Johnius belangerii	78	9.28	9.06
202008	420	S4	Johnius belangerii	78	9.68			1	1
202004	445		Johnius belangerii	78	9.8
202004		S11	Johnius belangerii	78	10.32	9.59	X	2	1
202004	445		Johnius belangerii	78	10.48	9.57	X	2	2
202004	445		Johnius belangerii	78	10.52
202008	436	S7	Johnius belangerii	78	12.72				2
202010	203	S12	Johnius belangerii	79	8.78		X	2	1
202004	445		Johnius belangerii	79	8.88
202004	445		Johnius belangerii	79	9.79
202008	436	S7	Johnius belangerii	79	10.05			1	0
202008	421	S6	Johnius belangerii	80	8.93			1	1
202004		S11	Johnius belangerii	80	8.95	8.56	X	2	0
202004	445		Johnius belangerii	80	9.59	8.336	X	2	0
202010	203	S12	Johnius belangerii	80	9.62			1	0
202008	420	S4	Johnius belangerii	80	10.24		X	2	3
202004	445		Johnius belangerii	80	10.52
202008	420	S4	Johnius belangerii	80	11.35			1	2
202004		S11	Johnius belangerii	81	9.24	8.83	X	2	0
202008	437	S4	Johnius belangerii	81	10.63			1	0
202008	437	S4	Johnius belangerii	81	10.9		X	2	2
202004	474		Johnius belangerii	82	8.3
202004	445		Johnius belangerii	82	9.53	8.88		0	1
202008	420	S4	Johnius belangerii	82	9.96			1	1
202004	445		Johnius belangerii	82	10.65
202010	236	S7	Johnius belangerii	82	10.72
202008	416	S2	Johnius belangerii	82	10.81		X	2	1
202004		S11	Johnius belangerii	82	11.72	11	X	2	0
202004	445		Johnius belangerii	82	11.82
202004	445		Johnius belangerii	82	11.85	10.94	X	3	0
202004	445		Johnius belangerii	82	13.1
202004	445		Johnius belangerii	82	13.26
202004		S11	Johnius belangerii	83	9.77	9.11	X	2	0
202011		S12	Johnius belangerii	83	10.11
202004	474		Johnius belangerii	83	10.2	9.41
202008	420	S4	Johnius belangerii	83	10.85		X	2	1
202004	445		Johnius belangerii	83	11.35	10.32	C	2	1
202004	445		Johnius belangerii	83	11.67
202004		S11	Johnius belangerii	83	12	10.67	X	2	1
202008	437	S4	Johnius belangerii	83	12.04			1	2
202008	420	S4	Johnius belangerii	83	13.14		C	2	1
202004	474		Johnius belangerii	83	13.36	12.56
202012	577	S4	Johnius belangerii	84	10.88
202004	445		Johnius belangerii	84	11.53
202004	445		Johnius belangerii	84	11.97	11.04	C	2	2
202004	445		Johnius belangerii	84	12.57	11.24	X	2	3
202008	437	S4	Johnius belangerii	84	12.6		X	3	1
202004		S8	Johnius belangerii	85	10.68	10.07	C	2	1
202004	474		Johnius belangerii	85	11.1
202004	474		Johnius belangerii	85	11.24	13.28
202004	445		Johnius belangerii	85	12.4	11.67	C	2	1
202004	445		Johnius belangerii	85	12.84	11.93	C	2	3
202004		S2	Johnius belangerii	85	13.1	11.38	X	3	1
202004	474		Johnius belangerii	86	9.85	9.41
202008	420	S4	Johnius belangerii	86	11.51		X	2	1
202004	445		Johnius belangerii	86	11.87	10.35	X	3	2
202004		S11	Johnius belangerii	86	12.19	11.1	X	2	1
202008	420	S4	Johnius belangerii	86	14.12			1	1
202004	445		Johnius belangerii	87	10.6
202004		S11	Johnius belangerii	87	11.17	10.4	C	2	1
202004	474		Johnius belangerii	87	11.41	15.25
202004		S8	Johnius belangerii	87	11.46	10.55	C	2	0
202012	587	S10	Johnius belangerii	87	11.7		C	2	0
202004		S11	Johnius belangerii	87	11.75	11.03	X	2	0
202004	474		Johnius belangerii	87	12.02	11.29
202004		S11	Johnius belangerii	87	14.19	12.9	X	2	2
202012	589	S12	Johnius belangerii	87	15.02		C	2	0
202004		S4	Johnius belangerii	88	11.9	10.93	X	3	1
202004	474		Johnius belangerii	88	12.25	11.8
202004	406		Johnius belangerii	88	12.44	11.58	X	2	0
202004	445		Johnius belangerii	88	12.57	11.87	X	2	0
202004		S11	Johnius belangerii	88	12.7	12.13	X	2	0
202012	577	S4	Johnius belangerii	88	12.7			1	0
202004		S11	Johnius belangerii	88	14.54	13.77	X	2	0
202004		S11	Johnius belangerii	88	15.08	14.41	X	2	0
202004	445		Johnius belangerii	88	15.44
202008	414	S5	Johnius belangerii	89	10.94		X	3	1
202004	474		Johnius belangerii	89	11.88
202004		S4	Johnius belangerii	89	13.58	12.64	X	2	0
202004	445		Johnius belangerii	89	13.82	12.9	C	2	1
202004		S11	Johnius belangerii	89	13.97	13.36	X	2	0
202004		S11	Johnius belangerii	89	14.05	12.95	X	2	1
202004	445		Johnius belangerii	89	14.74	13.74	C	2	2
202012	576	S11	Johnius belangerii	89	14.85			1	1
202004	445		Johnius belangerii	89	15.17
202012	588	S5	Johnius belangerii	89	15.74
202004	445		Johnius belangerii	89	15.81	15.17	C	2	0
202004		S11	Johnius belangerii	90	9.5	8.69	C	2	1
202004	445		Johnius belangerii	90	13.14	12.24	X	2	0
202008	420	S4	Johnius belangerii	90	15.43		C	2	2
202004	445		Johnius belangerii	90	15.47
202008	420	S4	Johnius belangerii	90	18.35		C	2	4
202008	436	S7	Johnius belangerii	90	19.32			1	4
202012	522	S9	Johnius belangerii	91	14.33		X	2	0
202004		S4	Johnius belangerii	91	14.48	12.88	X	2	4
202004	445		Johnius belangerii	91	15.56	14.29	C	3	0
202011		S6	Johnius belangerii	91	15.89		X	2	1
202008	437	S4	Johnius belangerii	91	16.28		C	2	1
202004	445		Johnius belangerii	91	16.46
202008	436	S7	Johnius belangerii	91	21.51			1	0
202012	590	S6	Johnius belangerii	92	13.18		C	2	2
202004	474		Johnius belangerii	92	13.57	13.05
202004		S11	Johnius belangerii	92	14.03	12.93	X	2	0
202008	437	S4	Johnius belangerii	92	14.61		X	2	4
202004		S11	Johnius belangerii	92	14.84	14.13	X	2	1
202004	474		Johnius belangerii	92	14.86	14.17	X	2
202008	420	S4	Johnius belangerii	92	14.91		C	2	2
202004	445		Johnius belangerii	92	16.47
202004	445		Johnius belangerii	92	17.56
202004	445		Johnius belangerii	92	17.87
202012	588	S5	Johnius belangerii	92	19.43		C	3	1
202004	474		Johnius belangerii	93	13.54	12.74
202004	474		Johnius belangerii	93	13.92	13.43
202001	201	S6	Johnius belangerii	93	16.14	14.58	X	2	2
202004		S11	Johnius belangerii	93	16.47	15.76	C	2	0
202004	445		Johnius belangerii	93	18.21
202011		S6	Johnius belangerii	93	18.36		C	3	1
202012	576	S11	Johnius belangerii	93	19.27		X	2	1
202012	590	S6	Johnius belangerii	94	13.3		X	2	4
202004	474		Johnius belangerii	94	14.1	13.98
202004	445		Johnius belangerii	94	15
202012	576	S11	Johnius belangerii	94	15.11
202004	474		Johnius belangerii	94	15.77	14.87		0
202004	445		Johnius belangerii	94	15.79
202004	445		Johnius belangerii	94	16.28	15.41	X	2	0
202004	445		Johnius belangerii	94	16.35	15.43	C	2	1
202008	437	S4	Johnius belangerii	94	16.64		C	2	2
202004	445		Johnius belangerii	94	16.83
202008	437	S4	Johnius belangerii	94	17.03		X	2	3
202012	587	S10	Johnius belangerii	94	17.04		X	2	0
202004		S11	Johnius belangerii	94	17.19	16.08	C	2	0
202011	511	S10	Johnius belangerii	94	17.48
202011		S11	Johnius belangerii	94	17.48
202012	588	S5	Johnius belangerii	94	17.69		X	2	1
202004	445		Johnius belangerii	94	18.12
202008	437	S4	Johnius belangerii	94	18.98		X	2	1
202004	474		Johnius belangerii	95	14.31
202012	577	S4	Johnius belangerii	95	15.03			1	0
202004	445		Johnius belangerii	95	15.14	14.35	X	2	2
202004		S11	Johnius belangerii	95	15.28	14.28	X	2	0
202004		S4	Johnius belangerii	95	15.83	14.36	X	2	0
202004	445		Johnius belangerii	95	16.04
202012	588	S5	Johnius belangerii	95	17.56			1	1
202004	445		Johnius belangerii	95	17.58
202012	588	S5	Johnius belangerii	95	19.81		C	2	0
202004		S11	Johnius belangerii	96	14.84	14.04	X	2	0
202012	577	S4	Johnius belangerii	96	14.94
202012	587	S10	Johnius belangerii	96	16.54			1	2
202004	474		Johnius belangerii	96	17.21
202012	576	S11	Johnius belangerii	96	17.5		C	2	1
202012	522	S9	Johnius belangerii	96	17.76		C	2
202004	445		Johnius belangerii	96	17.89
202004	445		Johnius belangerii	96	17.91
202008	420	S4	Johnius belangerii	96	18.88		X	2	1
202004	474		Johnius belangerii	97	15.01	14.51
202004		S2	Johnius belangerii	97	15.59	14.51	C	2	0
202004	474		Johnius belangerii	97	15.9	6.14
202008	470	S11	Johnius belangerii	97	17.7		X	3	1
202008	437	S4	Johnius belangerii	97	18.91		X	3	0
202004		S11	Johnius belangerii	97	19.21	18.2	C	2	0
202012	589	S12	Johnius belangerii	97	19.39		C	2	0
202012	587	S10	Johnius belangerii	97	19.4				0
202004	445		Johnius belangerii	97	19.45
202004	445		Johnius belangerii	98	14.8
202004		S4	Johnius belangerii	98	15.6	14.27	X	2	0
202012	588	S5	Johnius belangerii	98	16		X	3	1
202004	445		Johnius belangerii	98	17.09
202011		S12	Johnius belangerii	98	17.16
202011		S5	Johnius belangerii	98	17.19		X	2	0
202012	577	S4	Johnius belangerii	98	17.6
202004	445		Johnius belangerii	98	17.63	17.03	C	2	0
202012	588	S5	Johnius belangerii	98	18.05
202012	590	S6	Johnius belangerii	98	18.07
202004	445		Johnius belangerii	98	18.15
202012	588	S5	Johnius belangerii	98	18.47			1	1
202004	445		Johnius belangerii	98	18.92
202012	590	S6	Johnius belangerii	98	19.34		C	2	0
202004	445		Johnius belangerii	98	19.8	18.57	C	2	1
202012	576	S11	Johnius belangerii	98	20.24		X	2	0
202012	590	S6	Johnius belangerii	98	20.43		C	2	2
202004	445		Johnius belangerii	98	21.47
202008	436	S7	Johnius belangerii	98	22.21			1	0
202001	201	S6	Johnius belangerii	99	16.16	14.84		0	0
202004		S4	Johnius belangerii	99	17.52	15.86	C	2	1
202012	588	S5	Johnius belangerii	99	18.21		X	2	2
202011		S12	Johnius belangerii	99	19.17
202004	445		Johnius belangerii	99	19.52
202012	576	S11	Johnius belangerii	99	20.41		C	2	1
202008	443	S6	Johnius belangerii	99	21.86		X	3	1
202012	576	S11	Johnius belangerii	99	22.34		X	2	1
202001	201	S6	Johnius belangerii	100	17.73	17.08		0	1
202004	474		Johnius belangerii	100	18.26	17.72
202012	577	S4	Johnius belangerii	100	18.73
202008	417	S2	Johnius belangerii	100	18.85		C	2	0
202012	577	S4	Johnius belangerii	100	18.93		X	2	0
202012	588	S5	Johnius belangerii	100	20.02		X	2	1
202012	588	S5	Johnius belangerii	100	20.27		X	2	0
202012	588	S5	Johnius belangerii	100	20.57		X	3	1
202008	437	S4	Johnius belangerii	100	21.36		C	3	2
202008	437	S4	Johnius belangerii	100	21.38		X	2	4
202008	436	S7	Johnius belangerii	100	23.82		X	2	3
202012	578	B1	Johnius belangerii	101	17.71		C	2	0
202004		S4	Johnius belangerii	101	19.47	16.82	X	2	1
202004	445		Johnius belangerii	101	19.56	18.29	C	2	1
202012	576	S11	Johnius belangerii	101	20.27
202008	420	S4	Johnius belangerii	101	20.48		C	2	3
202012	576	S11	Johnius belangerii	101	20.56		C	2	0
202012	576	S11	Johnius belangerii	101	21.03
202011		S6	Johnius belangerii	101	22.24		X	2	1
202004	445		Johnius belangerii	101	22.41
202012	576	S11	Johnius belangerii	101	22.87			1	2
202012	577	S4	Johnius belangerii	102	17.68
202001	201	S6	Johnius belangerii	102	18.53	17.92	X	2	0
202012	518	S1	Johnius belangerii	102	18.93	17.77			0
202004	445		Johnius belangerii	102	19.24
202004	445		Johnius belangerii	102	20.56
202012	518	S1	Johnius belangerii	102	21.04	18.95	C	2	0
202012	587	S10	Johnius belangerii	102	21.29		X	2	1
202011	511	S10	Johnius belangerii	102	21.4		C	3	0
202011		S11	Johnius belangerii	102	21.4		C	3
202012	587	S10	Johnius belangerii	102	21.43		C	2	0
202011		S12	Johnius belangerii	102	21.93
202004		S8	Johnius belangerii	102	22.42	20.03	X	3	0
202012	590	S6	Johnius belangerii	102	22.48		C	2	2
202011		S6	Johnius belangerii	102	22.48		X	2	0
202004	445		Johnius belangerii	102	22.52
202008	437	S4	Johnius belangerii	102	23.7		X	2	3
202012	588	S5	Johnius belangerii	102	26.93		X	2	1
202004		S4	Johnius belangerii	103	20.58	18.99	X	2	0
202012	588	S5	Johnius belangerii	103	21.21
202008	437	S4	Johnius belangerii	103	21.93		X	2	3
202012	587	S10	Johnius belangerii	103	22.24		X	2	0
202004	445		Johnius belangerii	103	23.79
202011		S6	Johnius belangerii	103	23.98		X	2	1
202004	445		Johnius belangerii	103	25.11
202011		S6	Johnius belangerii	103	25.13		X	2	0
202011		S6	Johnius belangerii	103	25.56		X	2	0
202011		S6	Johnius belangerii	103	28.47		X	2	1
202008	436	S7	Johnius belangerii	103	33.69		X	2	4
202010		S4	Johnius belangerii	104	18.96
202004		S8	Johnius belangerii	104	21.7	20.15	C	2	0
202011		S12	Johnius belangerii	104	21.71
202012	587	S10	Johnius belangerii	104	22.86			1	0
202011		S12	Johnius belangerii	104	23.03
202012	589	S12	Johnius belangerii	104	23.76		C	4	0
202011		S6	Johnius belangerii	104	23.78		X	2	1
202008	443	S6	Johnius belangerii	104	23.89		X	2	1
202011		S6	Johnius belangerii	104	23.9		C	2	0
202008	437	S4	Johnius belangerii	104	24.78		X	2	4
202012	577	S4	Johnius belangerii	105	20.61			1	0
202012	577	S4	Johnius belangerii	105	20.97
202011		S12	Johnius belangerii	105	20.98
202012	577	S4	Johnius belangerii	105	21.02
202004	445		Johnius belangerii	105	22.08
202004		S2	Johnius belangerii	105	22.61	21.13	X	3	0
202011	511	S10	Johnius belangerii	105	22.64		C	2	1
202011		S11	Johnius belangerii	105	22.64		C	2
202004	445		Johnius belangerii	105	22.99	21.49	C	2	0
202011		S6	Johnius belangerii	105	23.02		X	2	0
202012	576	S11	Johnius belangerii	105	23.06
202004	445		Johnius belangerii	105	23.41
202012	587	S10	Johnius belangerii	105	23.66		X	2	0
202012	522	S9	Johnius belangerii	105	23.74			1	0
202012	522	S9	Johnius belangerii	105	23.9		X	2	0
202012	576	S11	Johnius belangerii	105	25.49
202012	588	S5	Johnius belangerii	105	25.52		C	3	1
202011	511	S10	Johnius belangerii	105	30.37		C	2	0
202011		S11	Johnius belangerii	105	30.37		C	2
202012	588	S5	Johnius belangerii	106	22.4		C	2	0
202012	588	S5	Johnius belangerii	106	22.52		C	3	1
202004	445		Johnius belangerii	106	23.33
202004	474		Johnius belangerii	106	23.58	22.19
202004		S8	Johnius belangerii	106	23.79	21.51	X	3	1
202012	521	S3	Johnius belangerii	106	24.42			1	1
202012	589	S12	Johnius belangerii	106	25.26			1	2
202004		S4	Johnius belangerii	106	25.31	22.49	X	2	0
202012	576	S11	Johnius belangerii	106	25.64		C	2	0
202012	521	S3	Johnius belangerii	106	25.77		C	2	1
202012	576	S11	Johnius belangerii	106	25.79		X	2	2
202012	577	S4	Johnius belangerii	106	25.79
202004	445		Johnius belangerii	106	30.17
202001	201	S6	Johnius belangerii	107	19.34	18.59	X	2	0
202012	577	S4	Johnius belangerii	107	20.28
202012	577	S4	Johnius belangerii	107	21.91
202012	576	S11	Johnius belangerii	107	22.47
202012	577	S4	Johnius belangerii	107	22.53
202011		S12	Johnius belangerii	107	22.88
202011		S12	Johnius belangerii	107	23.03
202010	289	S10	Johnius belangerii	107	23.16		C	3	1
202012	577	S4	Johnius belangerii	107	24.02		C	2
202004	445		Johnius belangerii	107	24.93
202012	589	S12	Johnius belangerii	107	25.82		X	2	0
202012	576	S11	Johnius belangerii	107	26.02
202012	576	S11	Johnius belangerii	107	26.98
202012	588	S5	Johnius belangerii	107	27.22		C	3	4
202004	445		Johnius belangerii	107	27.73
202012	521	S3	Johnius belangerii	107	30.02		X	2	0
202011		S12	Johnius belangerii	108	23.08
202001	300	S12	Johnius belangerii	108	23.19
202012	576	S11	Johnius belangerii	108	23.65
202011		S12	Johnius belangerii	108	23.79
202012	590	S6	Johnius belangerii	108	23.92		C	2	0
202012	576	S11	Johnius belangerii	108	24.13
202012	576	S11	Johnius belangerii	108	24.95		X	2	0
202012	518	S1	Johnius belangerii	108	25.04	22.79	X	2	0
202011		S12	Johnius belangerii	108	25.25
202012	576	S11	Johnius belangerii	108	25.54
202011		S12	Johnius belangerii	108	25.59
202004	445		Johnius belangerii	108	26.28	22.92	X	3	2
202012	522	S9	Johnius belangerii	108	26.37		X	3	1
202012	521	S3	Johnius belangerii	108	26.5		X	2	0
202004	445		Johnius belangerii	108	26.77	24.85	C	3	0
202012	588	S5	Johnius belangerii	108	26.98
202012	521	S3	Johnius belangerii	108	27.64		X	2	1
202012	521	S3	Johnius belangerii	108	28.21			1	0
202004	445		Johnius belangerii	108	28.72
202004	445		Johnius belangerii	108	29
202012	577	S4	Johnius belangerii	109	23.2				0
202012	576	S11	Johnius belangerii	109	23.77		X	2	1
202012	588	S5	Johnius belangerii	109	23.87		X	2	1
202012	577	S4	Johnius belangerii	109	24.1			1
202011		S12	Johnius belangerii	109	24.3
202010	203	S12	Johnius belangerii	109	24.32		C	3	2
202012	576	S11	Johnius belangerii	109	25.32		C	2	0
202004	445		Johnius belangerii	109	25.33
202010	236	S7	Johnius belangerii	109	27.06
202010	236	S7	Johnius belangerii	109	27.3			1	0
202008	443	S6	Johnius belangerii	109	28.12		C	3	1
202012	588	S5	Johnius belangerii	109	28.32		C	3	0
202011		S6	Johnius belangerii	109	28.51			1	0
202004	445		Johnius belangerii	109	28.78
202011		S12	Johnius belangerii	110	22.37
202010		S4	Johnius belangerii	110	23.02
202012	577	S4	Johnius belangerii	110	23.86			1	1
202004	474		Johnius belangerii	110	25.19	24.48
202012	576	S11	Johnius belangerii	110	25.69
202004	445		Johnius belangerii	110	26.21
202012	577	S4	Johnius belangerii	110	26.37
202012	576	S11	Johnius belangerii	110	27.46
202004	445		Johnius belangerii	110	28.06
202004	445		Johnius belangerii	110	28.19
202012	576	S11	Johnius belangerii	110	28.3		C	2	2
202004	445		Johnius belangerii	110	28.47	26.41	C	2	0
202012	576	S11	Johnius belangerii	110	28.73		C	2	1
202012	521	S3	Johnius belangerii	110	29.27		X	2	0
202012	521	S3	Johnius belangerii	110	29.41		X	2	0
202012	522	S9	Johnius belangerii	110	29.89
202004	445		Johnius belangerii	110	30.17
202011		S12	Johnius belangerii	110	30.39
202011		S6	Johnius belangerii	110	30.65		X	2	0
202012	576	S11	Johnius belangerii	111	20.72		C	2	0
202012	578	B1	Johnius belangerii	111	24.8		X	2	0
202012	577	S4	Johnius belangerii	111	25.66			1	0
202012	577	S4	Johnius belangerii	111	26.56
202012	522	S9	Johnius belangerii	111	26.56
202012	576	S11	Johnius belangerii	111	27.23		C	2	0
202011		S12	Johnius belangerii	111	27.85
202011	511	S10	Johnius belangerii	111	27.96		X	3	1
202011		S11	Johnius belangerii	111	27.96		X	3
202012	577	S4	Johnius belangerii	111	27.97
202012	522	S9	Johnius belangerii	111	28.36
202012	588	S5	Johnius belangerii	111	28.43		X	3	1
202010	203	S12	Johnius belangerii	111	28.43		X	4	4
202010	236	S7	Johnius belangerii	111	28.47
202011		S12	Johnius belangerii	111	28.47
202004	474		Johnius belangerii	111	28.51	25.84
202012	576	S11	Johnius belangerii	111	30.28		C	2	0
202012	577	S4	Johnius belangerii	111	30.38
202012	576	S11	Johnius belangerii	111	30.52		X	2	1
202011		S6	Johnius belangerii	111	32.48		X	3	1
202004	445		Johnius belangerii	111	33.24
202010		S4	Johnius belangerii	112	21.05
202008	421	S6	Johnius belangerii	112	24.52		X	4	0
202011		S12	Johnius belangerii	112	25.46
202012	587	S10	Johnius belangerii	112	26.34		X	2	1
202011		S11	Johnius belangerii	112	27.09		X	3
202004		S4	Johnius belangerii	112	27.14	23.66	X	2	0
202012	577	S4	Johnius belangerii	112	27.21		C	2	0
202012	587	S10	Johnius belangerii	112	27.3		C	2	1
202012	576	S11	Johnius belangerii	112	27.5		C	2	0
202012	588	S5	Johnius belangerii	112	27.77		C	4	1
202011		S12	Johnius belangerii	112	29.03
202012	576	S11	Johnius belangerii	112	29.34		C	2	1
202011		S12	Johnius belangerii	112	29.47
202011		S12	Johnius belangerii	112	30.12
202012	590	S6	Johnius belangerii	112	30.34		X	2	2
202012	521	S3	Johnius belangerii	112	30.76		X	2	0
202004		S4	Johnius belangerii	112	31.11	28.07	X	4	0
202012	576	S11	Johnius belangerii	112	31.82		C	2	1
202011	511	S10	Johnius belangerii	112	36.29		X	3	0
202011		S11	Johnius belangerii	112	36.29		X	3
202004	445		Johnius belangerii	112	37.21	34.22	X	2	0
202011		S12	Johnius belangerii	113	24.34
202012	577	S4	Johnius belangerii	113	25.06
202012	577	S4	Johnius belangerii	113	25.8
202011		S12	Johnius belangerii	113	25.88
202011		S12	Johnius belangerii	113	26.09
202011		S12	Johnius belangerii	113	26.33
202011		S12	Johnius belangerii	113	26.66
202004		S8	Johnius belangerii	113	26.8	24.1	X	3	1
202010		S4	Johnius belangerii	113	26.82
202011	511	S10	Johnius belangerii	113	27.64		X	2	0
202011		S11	Johnius belangerii	113	27.64		X	2
202004	474		Johnius belangerii	113	28.35	26.16
202011		S12	Johnius belangerii	113	28.49
202004	445		Johnius belangerii	113	29.39	26.81	C	2	2
202012	590	S6	Johnius belangerii	113	29.48		C	2	0
202012	522	S9	Johnius belangerii	113	29.69		X	3	0
202004		S11	Johnius belangerii	113	30.51	27.51	C	3	1
202012	590	S6	Johnius belangerii	113	30.83		C	2	3
202004	445		Johnius belangerii	113	31.92	28.9	C	2	1
202011		S12	Johnius belangerii	113	32.34
202011		S12	Johnius belangerii	113	32.66
202010	244	S8	Johnius belangerii	113	33.1		X	2	1
202004	445		Johnius belangerii	113	33.78
202012	522	S9	Johnius belangerii	113	35.01
202011		S12	Johnius belangerii	113	35.42
202004	445		Johnius belangerii	113	35.66
202004	445		Johnius belangerii	113	35.87
202001	201	S6	Johnius belangerii	114	23.91	21.98		0	0
202008	421	S6	Johnius belangerii	114	24		X	4	0
202012	588	S5	Johnius belangerii	114	27.57		C	2	1
202011		S12	Johnius belangerii	114	28.25
202011		S12	Johnius belangerii	114	28.32
202011		S11	Johnius belangerii	114	28.9		X	3
202011	511	S10	Johnius belangerii	114	28.92		C	2	0
202011		S11	Johnius belangerii	114	28.92		C	2
202012	577	S4	Johnius belangerii	114	29.01
202011		S12	Johnius belangerii	114	29.03
202004	445		Johnius belangerii	114	29.23
202012	522	S9	Johnius belangerii	114	29.46		X	2	0
202004	445		Johnius belangerii	114	30.12
202011		S12	Johnius belangerii	114	30.18
202012	578	B1	Johnius belangerii	114	31.86		C	2	0
202011	511	S10	Johnius belangerii	115	26.52		X	2	0
202011		S11	Johnius belangerii	115	26.52		X	2
202001	201	S6	Johnius belangerii	115	27.75	26.19	X	2	1
202011	511	S10	Johnius belangerii	115	28.56		C	2	0
202011		S11	Johnius belangerii	115	28.56		C	2
202012	522	S9	Johnius belangerii	115	28.77		X	2	0
202012	577	S4	Johnius belangerii	115	29.2			1	1
202012	522	S9	Johnius belangerii	115	30.47		X	3	0
202012	521	S3	Johnius belangerii	115	32.52		C	2
202011		S6	Johnius belangerii	115	32.76		X	2	0
202012	577	S4	Johnius belangerii	115	32.83		C	2	0
202012	521	S3	Johnius belangerii	115	32.88		X	2	0
202004	448		Johnius belangerii	115	34.2	32.2	X	3	2
202011		S12	Johnius belangerii	116	23.6
202011		S12	Johnius belangerii	116	28.26
202011		S12	Johnius belangerii	116	28.59
202010	236	S7	Johnius belangerii	116	28.65		X	2	0
202011		S12	Johnius belangerii	116	29.54
202011		S12	Johnius belangerii	116	29.85
202004		S8	Johnius belangerii	116	31.33	29	X	2	1
202011	511	S10	Johnius belangerii	116	32.63		C	2	0
202011		S11	Johnius belangerii	116	32.63		C	2
202012	576	S11	Johnius belangerii	116	33.33
202011		S12	Johnius belangerii	116	34.06
202012	522	S9	Johnius belangerii	116	34.13		X	3	1
202008	416	S2	Johnius belangerii	116	38.34		C	4	1
202004		S8	Johnius belangerii	117	28.92	26.3	X	3	0
202010		S4	Johnius belangerii	117	29.27
202004		S8	Johnius belangerii	117	31.01	28.77	X	2	1
202012	578	B1	Johnius belangerii	117	31.39		X	2	1
202011		S5	Johnius belangerii	117	31.45		X	2	1
202012	521	S3	Johnius belangerii	117	31.88		X	3	0
202012	587	S10	Johnius belangerii	117	31.93				1
202011		S12	Johnius belangerii	117	32.08
202012	588	S5	Johnius belangerii	117	32.67		X	2	1
202004		S8	Johnius belangerii	117	32.8	29.35	X	2	2
202012	577	S4	Johnius belangerii	117	34.13
202004		S2	Johnius belangerii	117	34.62	31.44	X	4	0
202012	577	S4	Johnius belangerii	118	29.44
202012	588	S5	Johnius belangerii	118	29.81
202012	576	S11	Johnius belangerii	118	30.54		C	2	0
202011		S12	Johnius belangerii	118	30.72
202012	522	S9	Johnius belangerii	118	31.43
202011		S12	Johnius belangerii	118	31.61
202012	522	S9	Johnius belangerii	118	32.07		X	2	1
202012	577	S4	Johnius belangerii	118	32.71		C	2	2
202004	445		Johnius belangerii	118	32.88
202008	437	S4	Johnius belangerii	118	33		X	4	1
202011	511	S10	Johnius belangerii	118	33.96		X	2	0
202011		S11	Johnius belangerii	118	33.96		X	2
202012	588	S5	Johnius belangerii	118	34.36		X	3	1
202004	445		Johnius belangerii	118	35.23	32.54	C	3	1
202012	576	S11	Johnius belangerii	118	35.85		C	2	0
202012	576	S11	Johnius belangerii	118	35.98		C	2	1
202004	445		Johnius belangerii	118	36.67	33.31	X	3	2
202004		S4	Johnius belangerii	118	37.01	32.01	C	3	4
202012	577	S4	Johnius belangerii	119	28.51
202008	470	S11	Johnius belangerii	119	30.13		X	2	0
202012	576	S11	Johnius belangerii	119	33.26		C	2	0
202004		S4	Johnius belangerii	119	33.36	30.33	X	2	0
202012	588	S5	Johnius belangerii	119	33.64		X	3	1
202012	576	S11	Johnius belangerii	119	33.84		C	2	0
202012	576	S11	Johnius belangerii	119	34.02		C	2	1
202012	587	S10	Johnius belangerii	119	36.04		C	2	1
202004		S8	Johnius belangerii	119	36.17	30.36	C	3	2
202004	445		Johnius belangerii	119	36.65
202004		S4	Johnius belangerii	119	40.36	30.83	C	4	3
202010		S4	Johnius belangerii	120	28.86
202012	577	S4	Johnius belangerii	120	29.98		X	2	0
202012	577	S4	Johnius belangerii	120	30.34		X	2	0
202012	522	S9	Johnius belangerii	120	32.8		X	3	0
202011		S12	Johnius belangerii	120	33.12
202011		S12	Johnius belangerii	120	34.37
202008	414	S5	Johnius belangerii	120	34.86		C	4	3
202012	522	S9	Johnius belangerii	120	35.94
202012	522	S9	Johnius belangerii	120	35.95		C	2	0
202004	445		Johnius belangerii	120	36.67	34.61	X	2	1
202004	445		Johnius belangerii	120	38.15
202012	525	S8	Johnius belangerii	120	38.81		C	2	1
202011		S6	Johnius belangerii	120	40.78		C	2	0
202012	577	S4	Johnius belangerii	121	30.58		C	2	0
202012	521	S3	Johnius belangerii	121	33.43		C	2	1
202012	577	S4	Johnius belangerii	121	33.88		C	2	0
202011		S12	Johnius belangerii	121	33.93
202012	576	S11	Johnius belangerii	121	35.22		X	2	0
202012	587	S10	Johnius belangerii	121	35.86		X	2	1
202011		S12	Johnius belangerii	121	37.27
202012	521	S3	Johnius belangerii	121	37.99		X	2	0
202004	474		Johnius belangerii	121	50.05	43.04
202012	588	S5	Johnius belangerii	122	32.87
202012	522	S9	Johnius belangerii	122	33.77
202012	577	S4	Johnius belangerii	122	35.06		X	2	4
202012	577	S4	Johnius belangerii	122	35.15			1	0
202004	445		Johnius belangerii	122	35.17	32.84	C	2	1
202011		S12	Johnius belangerii	122	36.76
202012	521	S3	Johnius belangerii	122	36.76		X	2	0
202012	521	S3	Johnius belangerii	122	36.87		X	3	0
202008	470	S11	Johnius belangerii	122	37.2		X	3	1
202012	588	S5	Johnius belangerii	122	37.22		X	3	1
202010	236	S7	Johnius belangerii	122	37.5		X	2	0
202011		S12	Johnius belangerii	122	37.6
202011		S6	Johnius belangerii	122	38.58		X	2	4
202011		S6	Johnius belangerii	122	38.75		X	2	0
202011		S12	Johnius belangerii	122	38.89
202012	521	S3	Johnius belangerii	122	41.28			1	0
202012	587	S10	Johnius belangerii	122	42.35		X	2	1
202012	577	S4	Johnius belangerii	123	32.18
202011		S12	Johnius belangerii	123	35.46
202012	577	S4	Johnius belangerii	123	35.73
202011		S12	Johnius belangerii	123	36.41
202011		S12	Johnius belangerii	123	36.75
202012	521	S3	Johnius belangerii	123	37.69		X	3	0
202004		S2	Johnius belangerii	123	37.76	33.06	C	5	2
202012	577	S4	Johnius belangerii	123	37.76			1	0
202012	522	S9	Johnius belangerii	123	38.19		X	3	0
202011		S12	Johnius belangerii	123	38.53
202011		S12	Johnius belangerii	123	38.91
202004	445		Johnius belangerii	123	40.27
202004	445		Johnius belangerii	123	40.51	37.43	X	2	0
202010	236	S7	Johnius belangerii	123	40.59		C	2	4
202012	525	S8	Johnius belangerii	123	41.81		X	3	0
202008	414	S5	Johnius belangerii	124	31.27		X	3	4
202011	511	S10	Johnius belangerii	124	34.7		C	3	0
202011		S11	Johnius belangerii	124	34.7		C	3
202011		S12	Johnius belangerii	124	34.98
202011		S12	Johnius belangerii	124	35.88
202011		S12	Johnius belangerii	124	38.47
202012	577	S4	Johnius belangerii	124	38.68
202012	589	S12	Johnius belangerii	124	40.13		X	2	0
202012	588	S5	Johnius belangerii	124	40.43		C	3	1
202011		S6	Johnius belangerii	124	43.13		X	2	1
202012	577	S4	Johnius belangerii	125	37.73
202012	522	S9	Johnius belangerii	125	38.13
202004		S8	Johnius belangerii	125	38.27	34.86	C	3	0
202004	474		Johnius belangerii	125	38.46	35.05	C	2
202011		S12	Johnius belangerii	125	38.84
202004		S2	Johnius belangerii	125	39.55	35.7	C	5	0
202012	522	S9	Johnius belangerii	125	39.58		X	2	1
202004	445		Johnius belangerii	125	39.72	36.67	X	3	1
202008	437	S4	Johnius belangerii	125	40.79		X	3	2
202010	236	S7	Johnius belangerii	125	41.77
202010	236	S7	Johnius belangerii	125	42		C	2	0
202012	522	S9	Johnius belangerii	125	47.83
202004	445		Johnius belangerii	125	48.39
202012	577	S4	Johnius belangerii	126	36.19
202011		S12	Johnius belangerii	126	38.92
202011		S11	Johnius belangerii	126	39.46		X	4
202011		S12	Johnius belangerii	126	41
202004		S8	Johnius belangerii	126	42.26	39.67	X	3	0
202011		S6	Johnius belangerii	126	42.86		C	2	0
202010		S4	Johnius belangerii	127	34.27
202008	437	S4	Johnius belangerii	127	35.7		C	5	1
202012	521	S3	Johnius belangerii	127	36.51		X	3	0
202012	577	S4	Johnius belangerii	127	37.5		C	2	0
202012	577	S4	Johnius belangerii	127	37.91
202004	445		Johnius belangerii	127	39.64	36.47	C	2	0
202012	522	S9	Johnius belangerii	127	40.06		C	2	0
202011	511	S10	Johnius belangerii	127	40.61		C	3	0
202011		S11	Johnius belangerii	127	40.61		C	3
202011		S12	Johnius belangerii	127	41.14
202008	437	S4	Johnius belangerii	127	41.31		X	3	1
202012	522	S9	Johnius belangerii	127	41.36		X	3	0
202004		S8	Johnius belangerii	127	41.54	39.13	X	3	0
202004		S8	Johnius belangerii	127	44.32	40.53	X	3	0
202010		S4	Johnius belangerii	128	34.92
202012	588	S5	Johnius belangerii	128	38.76		X	2	1
202004	430		Johnius belangerii	128	39.82	35.2	C	4	1
202012	577	S4	Johnius belangerii	128	41.39
202011		S12	Johnius belangerii	128	43.62
202004		S8	Johnius belangerii	128	43.69	37.64	C	3	2
202011		S12	Johnius belangerii	128	43.94
202011		S12	Johnius belangerii	128	44
202011		S12	Johnius belangerii	128	44.11
202012	577	S4	Johnius belangerii	128	46.79			1	1
202004	445		Johnius belangerii	128	47.94	45.17	X	3	0
202011	511	S10	Johnius belangerii	129	41.61		C	3	0
202011		S11	Johnius belangerii	129	41.61		C	3
202012	577	S4	Johnius belangerii	129	43.75		C	2	3
202004	445		Johnius belangerii	129	44.43
202012	521	S3	Johnius belangerii	129	45.31		C	2	0
202011		S9	Johnius belangerii	129	45.9		X	3	3
202004	445		Johnius belangerii	129	49.96
202004	445		Johnius belangerii	129	50.16	45.06	X	3	2
202004		S8	Johnius belangerii	130	42.72	39.27	X	2	0
202011		S5	Johnius belangerii	130	44.45		X	3	1
202012	522	S9	Johnius belangerii	130	44.47
202012	521	S3	Johnius belangerii	130	45.12			1	0
202012	522	S9	Johnius belangerii	130	45.31		C	2	0
202004	445		Johnius belangerii	130	47.62
202004	445		Johnius belangerii	130	48.56	45.37	X	2	0
202004	445		Johnius belangerii	130	48.86	41.7	C	5	1
202012	522	S9	Johnius belangerii	130	50.61
202001	201	S6	Johnius belangerii	130	54.2	49.18	X	3	2
202008	437	S4	Johnius belangerii	131	38.53		C	3	0
202011		S12	Johnius belangerii	131	43.26
202012	576	S11	Johnius belangerii	131	44.28		X	2	0
202011		S12	Johnius belangerii	131	45.38
202011		S12	Johnius belangerii	131	45.94
202011		S12	Johnius belangerii	131	46.79
202010	236	S7	Johnius belangerii	131	47.24
202010		S4	Johnius belangerii	132	37.36
202011		S12	Johnius belangerii	132	44.2
202012	576	S11	Johnius belangerii	132	46.57		X	2	0
202008	437	S4	Johnius belangerii	132	46.79		C	5	4
202004	474		Johnius belangerii	132	47.19	44.9
202012	577	S4	Johnius belangerii	132	48.2		C	2	1
202012	521	S3	Johnius belangerii	132	48.62		X	3	0
202001	220	S7	Johnius belangerii	132	51.16	45.71	X	3	3
202012	522	S9	Johnius belangerii	132	51.3
202012	521	S3	Johnius belangerii	132	52.05		C	2	0
202004	445		Johnius belangerii	132	52.35
202004	445		Johnius belangerii	132	58.12	47.63	C	5	3
202011		S12	Johnius belangerii	133	45.64
202011		S12	Johnius belangerii	133	45.91
202011		S12	Johnius belangerii	133	46.33
202011		S12	Johnius belangerii	133	46.79
202012	589	S12	Johnius belangerii	133	47.48		X	2	1
202012	522	S9	Johnius belangerii	133	47.56		X	3	1
202011		S12	Johnius belangerii	133	48.25
202011		S12	Johnius belangerii	133	49.68
202011		S12	Johnius belangerii	133	50.28
202001	201	S6	Johnius belangerii	133	52.85	48.79	X	3	1
202010	236	S7	Johnius belangerii	134	45.34
202012	577	S4	Johnius belangerii	134	46.11		C	2	1
202011		S12	Johnius belangerii	134	48.07
202011		S12	Johnius belangerii	134	49.42
202012	590	S6	Johnius belangerii	134	51.19		C	3	0
202004	474		Johnius belangerii	135	45.58	41.11	C	3
202012	590	S6	Johnius belangerii	135	50		X	2	0
202012	522	S9	Johnius belangerii	135	50.05		X	2	1
202011		S12	Johnius belangerii	135	52.18
202008	437	S4	Johnius belangerii	135	54.43		X	6	3
202004	445		Johnius belangerii	135	59.18	55.15	X	3	0
202011	511	S10	Johnius belangerii	135	63.68		C	3	0
202011		S11	Johnius belangerii	135	63.68		C	3
202011		S12	Johnius belangerii	136	45.74
202011		S12	Johnius belangerii	136	46.04
202004	445		Johnius belangerii	136	46.12
202011		S12	Johnius belangerii	136	47.26
202011		S12	Johnius belangerii	136	48.4
202011		S12	Johnius belangerii	136	50.34
202011		S12	Johnius belangerii	136	50.94
202011		S12	Johnius belangerii	136	52.24
202012	521	S3	Johnius belangerii	136	54.71		C	2	1
202012	521	S3	Johnius belangerii	136	59.21		C	2	1
202011		S12	Johnius belangerii	137	51.39
202012	588	S5	Johnius belangerii	137	51.5		C	4	1
202008	437	S4	Johnius belangerii	137	54.45		X	5	2
202012	522	S9	Johnius belangerii	137	54.82
202011		S12	Johnius belangerii	137	55.4
202012	588	S5	Johnius belangerii	138	46.77		C	2	1
202004		S8	Johnius belangerii	138	50.69	46	X	3	0
202012	522	S9	Johnius belangerii	138	52.63
202001	201	S6	Johnius belangerii	138	53.22	49.71	X	3	2
202004		S4	Johnius belangerii	138	54.73	47.88	C	5	2
202004		S8	Johnius belangerii	138	57.63	49.99	C	4	0
202011		S12	Johnius belangerii	138	57.74
202004		S2	Johnius belangerii	138	58.78	52.23	C	5	0
202010		S4	Johnius belangerii	139	44.64
202012	588	S5	Johnius belangerii	139	56.92		C	4	1
202012	577	S4	Johnius belangerii	139	58.84		C	2	2
202012	522	S9	Johnius belangerii	140	50.3		X	3	0
202012	522	S9	Johnius belangerii	140	52.21		X	3	0
202012	522	S9	Johnius belangerii	140	54.09		X	3	1
202012	522	S9	Johnius belangerii	140	54.61		X	3	0
202011	511	S10	Johnius belangerii	140	54.97		C	3	0
202011		S11	Johnius belangerii	140	54.97		C	3
202012	522	S9	Johnius belangerii	140	56.57
202012	577	S4	Johnius belangerii	140	57.15		C	2	2
202012	522	S9	Johnius belangerii	140	57.43
202004		S8	Johnius belangerii	140	58.27	54.07	X	2	0
202011		S12	Johnius belangerii	140	61.99
202011		S12	Johnius belangerii	141	57.86
202004	445		Johnius belangerii	141	59.17
202004	445		Johnius belangerii	141	63.24
202004	445		Johnius belangerii	141	67.23	56.12	C	5	1
202012	576	S11	Johnius belangerii	141	71.5		X	3	0
202011		S12	Johnius belangerii	142	52.27
202004	445		Johnius belangerii	142	54.18	47.22	C	3	3
202011		S12	Johnius belangerii	142	57.18
202011		S12	Johnius belangerii	142	57.68
202004		S8	Johnius belangerii	142	57.83	52.64	X	3	0
202012	522	S9	Johnius belangerii	142	58.16
202012	522	S9	Johnius belangerii	142	61.64		C	2	1
202011		S12	Johnius belangerii	142	61.81
202012	521	S3	Johnius belangerii	142	64.38		C	2	1
202011		S12	Johnius belangerii	143	51.09
202011		S12	Johnius belangerii	143	56.35
202012	522	S9	Johnius belangerii	143	56.98
202012	522	S9	Johnius belangerii	143	57.01
202011		S12	Johnius belangerii	143	60.31
202012	522	S9	Johnius belangerii	143	63.36
202012	588	S5	Johnius belangerii	143	65.13		X	4	1
202011		S12	Johnius belangerii	143	66.01
202012	577	S4	Johnius belangerii	144	57.15		C	2	2
202011		S12	Johnius belangerii	145	56.41
202012	577	S4	Johnius belangerii	145	57.55		X	2	2
202011		S5	Johnius belangerii	145	58.99		X	3	1
202011		S12	Johnius belangerii	145	59.03
202012	522	S9	Johnius belangerii	145	60.25
202011		S12	Johnius belangerii	146	53.14
202011		S12	Johnius belangerii	146	54
202004	445		Johnius belangerii	146	60.46	54.26	C	5	1
202004	445		Johnius belangerii	146	91.87	82.29	X	3	4
202012	522	S9	Johnius belangerii	147	59.3
202001	201	S6	Johnius belangerii	147	62.82	57.35	X	3	2
202004	445		Johnius belangerii	147	66.41	61.74	C	3	1
202012	587	S10	Johnius belangerii	147	69.19		X	3	1
202008	463	S1	Johnius belangerii	148	63.42		X	3
202011		S12	Johnius belangerii	148	63.55
202004		S8	Johnius belangerii	149	63.79	58.63	X	3	0
202012	522	S9	Johnius belangerii	150	70.32		X	3	0
202004		S7	Johnius belangerii	150	71.17	65.94	X	3	1
202004		S2	Johnius belangerii	150	79.63	67.3	C	5	0
202011		S12	Johnius belangerii	151	68.45
202011		S12	Johnius belangerii	153	67.42
202011		S12	Johnius belangerii	154	71.32
202004	474		Johnius belangerii	154	99.69	84.26
202012	522	S9	Johnius belangerii	155	73.39
202004		S7	Johnius belangerii	155	79.62	75.66	X	3	1
202004	445		Johnius belangerii	157	90.41	67.24	X	3	0
202004	445		Johnius belangerii	157	94.06	87.72	X	3	2
202004	445		Johnius belangerii	158	100.38	80.87	C	5	3
202008	437	S4	Johnius belangerii	159	89		C	3	3
202012	522	S9	Johnius belangerii	160	83.69		C	3	0
202011		S12	Johnius belangerii	160	83.91
202008	437	S4	Johnius belangerii	161	89.47		C	4	3
202008	437	S4	Johnius belangerii	162	105.12		C	5	2
202004	430		Johnius belangerii	165	92.24	78.17	C	4	3
202004	445		Johnius belangerii	166	102.64	89.75	C	4	4
202012	590	S6	Johnius belangerii	166	107.4		C	3	1
202004		S7	Johnius belangerii	166	110.5	92.79	C	5	4
202012	576	S11	Johnius belangerii	167	104.82		C	3	0
202004	445		Johnius belangerii	174	125.22	108.69	C	3	0
